# Supplementary material for: Test Performance Study on qPCR Assays for Detection of Phyllosticta citricarpa
Source: Pathogens. 2025 Apr 24;14(5):413. doi: 10.3390/pathogens14050413 (PMC12114453; doi:10.3390/pathogens14050413)
Supplement: Supplementary file 1 [file pathogens-14-00413-s001.zip]

Archive with 2 entries (2 files):
- Supplemental table 2_RawDataParticipants.xlsx
- Supplemental Table 1_cycler&reactionmix.xlsx
