# Supplementary material for: Test Performance Study on qPCR Assays for Detection of Phyllosticta citricarpa
Source: Pathogens. 2025 Apr 24;14(5):413. doi: 10.3390/pathogens14050413 (PMC12114453; doi:10.3390/pathogens14050413)
Supplement: Supplementary file 1 [file pathogens-14-00413-s001.zip › Supplemental table 2_RawDataParticipants.xlsx]

## Sheet: FQ-Cq
Table S2A:	qPCR results for FQ assay: Cq values are given for each replicate. Undet. - no amplification detected/negative. Samples coloured in purple and in green were considered as positive and negative, respectively, by the participant. Status of the samples in yellow was corrected by the TPS organiser from negative to positive in cases, where the typical amplification curves were visible and provided Cq …
Sample No.	Fungi	Isolate	Host	Replicate	L-01	L-02	L-03	L-04	L-05	L-06	L-07	L-08-A	L-08-B	L-09	L-10	L-11	L-12	L-13	L-14
1	P. citricarpa	IVIA115	C. limon	1	22.47	35.8622	23.998	21.3204	22.86	39.482	23.93	20.9418	20.2	22.0586	33.92	37.4636	32.9356	21.5787	20.1058
				2	26.63	36.0414	23.9995	21.1202	22.79	39.032	24.01	21.11	20.28	21.9768	34	37.6395	32.5226	21.2944	20.1374
				3	22.88	39.2706	23.9365	21.4493	22.86	37.16	23.9	20.4542	20.07	22.0592	34.18	37.3766	32.8647	21.0677	20.0861
2	P. citricarpa	IVIA115	C. sinensis	1	27.65	35.0442	24.2674	21.9658	22.82	35.973	23.88	21.4303	20.7	22.5137	34.07	33.8666	32.4913	21.9863	20.7181
				2	27.98	34.4543	24.2019	21.6277	22.9	35.416	23.96	21.3546	21.11	22.713	33.8	33.6011	32.1544	21.579	20.5334
				3	26.58	35.1503	24.2972	21.7214	22.86	35.569	24.16	21.4352	20.55	22.5583	33.73	33.7383	32.5584	21.5007	20.5245
3	P. citricarpa	IVIA115	C. maxima	1	23.05	Undet.	24.1896	21.7504	23.26	39.948	23.87	21.3437	20.52	22.4747	34.78	44.296	36.1743	21.9617	20.6649
				2	23.04	42.3409	24.1756	21.5256	23.23	39.554	23.96	21.1645	20.28	22.4305	35	42.8472	36.9046	21.793	20.5589
				3	24.46	Undet.	24.1609	21.5251	23.33	40.784	24.06	21.3837	20.47	22.4543	34.78	44.7331	36.678	21.7409	20.5543
4	P. citricarpa	IVIA115	C. limon	1	26.87	37.0928	25.0522	21.3917	25.36	38.638	27.47	20.8698	19.74	22.2364	33.15	34.905	34.796	23.4849	20.3868
				2	Undet.	36.5397	25.1111	21.338	25.15	37.58	27.41	20.908	20.08	22.2342	33.57	35.4248	34.4719	23.513	20.4604
				3	24.61	Undet.	25.1006	21.3126	25.2	37.417	27.41	20.9764	19.92	22.2921	33.22	35.1696	34.7165	23.0769	20.2713
5	P. citricarpa	IVIA115	C. sinensis	1	24.56	35.9942	25.9212	22.5017	25.51	40.228	36.62	21.7302	20.64	23.1268	34.29	35.4129	35.6338	25.695	21.1216
				2	26.47	36.0267	25.8495	22.3288	25.51	40.27	27.73	21.7314	20.74	23.1179	34.29	34.9715	34.5061	25.1059	21.1787
				3	25.5	35.6755	25.8407	22.3272	25.87	36.976	27.8	21.7753	21.13	23.2066	32.7	34.6901	34.1797	25.3313	21.1946
6	P. citricarpa	IVIA115	C. maxima	1	24.99	37.8769	25.9291	22.0085	25.2	37.808	28.12	21.2506	20.65	23.0743	34.24	36.4205	33.6931	23.6168	21.0841
				2	25.66	Undet.	26.0023	21.9785	25.25	37.294	27.65	21.5501	20.48	23.2467	33.52	35.5253	34.4238	23.7656	20.9623
				3	24.24	Undet.	25.8755	22.0518	25.17	37.483	31.03	21.6306	20.64	23.1952	33.91	35.5285	34.6448	23.1054	20.9678
7	P. citricarpa	IIA-GC003NA	C. limon	1	24.28	37.3438	24.0402	21.2051	22.95	39.392	24.37	20.7361	19.91	22.1389	33.5	35.0072	33.6421	21.7439	20.2243
				2	25.16	35.5707	24.1117	21.0468	23.06	36.625	24.12	20.8832	20.11	22.172	32.64	35.2876	32.2077	21.7384	20.218
				3	24.23	Undet.	23.952	21.1478	23.09	36.59	24.05	20.88	19.75	22.1524	34.25	34.5363	32.2923	21.8806	20.2779
8	P. citricarpa	IIA-GC003NA	C. sinensis	1	23.37	37.2739	24.3673	21.6692	22.8	43.94	30.5	21.598	20.59	22.7906	34.59	36.8316	34.9959	21.8963	20.7629
				2	24.05	40.6127	24.3684	21.7031	22.96	38.376	24.05	20.2925	20.93	22.6954	34.95	37.5345	34.8933	21.5644	20.6287
				3	25.08	37.1622	24.3469	21.6107	23.15	41.244	24.12	21.4212	20.7	22.6568	34.63	37.2905	34.9067	21.6983	20.7323
9	P. citricarpa	IIA-GC003NA	C. maxima	1	24.44	Undet.	24.279	21.5491	23.33	42.899	Undet.	21.2931	20.41	22.5157	35.02	44.371	40.1954	20.3	20.5961
				2	24.18	41.5519	24.2038	21.8142	23.38	41.368	25.36	21.1365	20.36	22.5437	32.31	43.3178	37.7824	20.2058	20.5717
				3	29.03	43.218	24.2804	21.656	23.5	42.269	28.32	21.8825	20.4	22.4315	35.05	42.229	38.1104	21.591	20.602
10	P. citricarpa	IIA-GC003NA	C. limon	1	27.86	37.1979	24.8873	21.2433	26.16	37.695	27.26	21.4476	19.96	22.2437	32.71	37.703	34.774	24.4407	20.1264
				2	25.23	36.2547	24.7562	21.4069	24.85	40.392	27.25	20.8277	20.15	22.0945	32.98	36.3281	35.434	24.4615	20.1875
				3	24.63	36.1438	24.7761	21.2343	24.95	37.977	27.28	20.9148	19.99	22.0919	33.03	37.0403	35.1218	24.0451	20.1791
11	P. citricarpa	IIA-GC003NA	C. sinensis	1	29.27	36.7393	26.2548	22.2228	25.71	38.676	27.21	21.9252	21.02	23.4267	34.78	34.4073	34.5249	24.1286	21.4711
				2	28.57	37.4886	26.1304	22.2407	25.75	39.143	27.39	21.9321	21.16	23.2418	34.91	35.1465	34.327	24.0711	21.5292
				3	29.57	37.3999	26.1374	22.3817	25.75	39.563	27.29	22.3216	21.06	23.2818	34.89	34.2171	33.6185	24.0351	21.301
12	P. citricarpa	IIA-GC003NA	C. maxima	1	24.87	37.0648	25.9737	21.9673	25.1	38.446	27.62	21.1687	20.46	22.9922	34.09	35.1399	34.231	25.4748	21.2232
				2	Undet.	36.1503	25.9265	22.0737	25.23	40.641	27.61	21.6634	20.81	22.9981	33.96	34.7413	34.7097	24.0346	21.2534
				3	26.78	37.6378	25.9876	22.1505	25.2	38.553	27.94	22.1605	20.79	23.0251	33.96	35.1665	35.2796	24.2021	21.1399
13	P. citricarpa	CBS 127455	/	1	26.56	36.2144	29.4772	27.1439	28.22	37.508	28.56	27.8265	26.44	28.0336	38.24	37.4636	34.5668	26.6079	25.682
				2	26.39	35.8805	29.5316	27.3749	28.2	36.553	28.65	27.6051	26.86	28.057	38.51	37.6395	34.4257	26.4735	26.0716
				3	26.7	37.3353	29.6552	27.2011	28.17	36.625	28.48	28.1257	26.72	28.1079	38.35	37.3766	34.8373	26.4243	25.7127
14	P. citrisiana	IVIA120	C. maxima	1	22.08	42.3251	24.229	21.7999	23.08	Undet.	24	20.4222	20.85	22.5496	34.84	Undet.	42.145	22.274	20.6714
				2	21.67	43.2691	24.1529	22.0153	23.1	Undet.	24.42	20.7244	20.54	22.4876	35.37	Undet.	43.5286	21.991	20.7421
				3	22.35	44.8946	24.1968	21.9857	23.21	Undet.	24.36	21.4677	20.48	22.6339	35.08	Undet.	41.9391	21.981	20.5324
15	P. paracitricarpa	CBS141357	C. sinensis	1	22.27	Undet.	23.9085	21.4212	22.51	31.034	23.12	21.3569	20.46	22.5628	32.56	30.3805	29.0591	21.3001	20.5897
				2	22.26	30.032	23.8929	21.5268	22.68	30.362	23.45	21.6509	20.53	22.5407	35.45	30.0523	29.6476	21.1876	20.5829
				3	22.48	30.0054	23.7462	21.5915	22.39	30.391	23.37	Undet.	20.65	22.4884	32.41	29.4317	29.2387	21.1877	20.4636
16	P. capitalensis	CBS 120490	C. limon	1	16.62	24.9399	19.9066	17.7203	18.24	26.861	19.21	18.9821	16.74	18.7541	28.56	25.0439	22.9823	17.3438	16.8743
				2	16.19	26.3398	19.8355	17.8489	18.32	27.647	19.2	17.9275	16.97	18.762	28.74	23.9928	23.5333	16.8111	16.9462
				3	16.91	26.0983	19.7465	17.7741	18.61	26.46	19.1	18.3982	16.99	18.8012	28.35	24.4599	24.1375	16.7451	16.8684
17	Plenodomus tracheiphilus + Colletotrichum sp.	ER2221 + ER2100	C. limon	1	13.91	22.2106	17.636	15.9805	16.1	25.107	16.79	16.4363	14.77	16.7915	26.23	20.3641	20.0536	15.335	14.9038
				2	13.77	21.5625	17.5185	15.9026	16.06	25.299	16.8	15.7108	15.1	16.7754	26.76	20.282	19.9639	15.2377	14.9346
				3	13.64	26.5554	17.6084	15.8935	16.1	24.186	16.88	15.9905	14.88	16.7141	26.23	20.8484	21.3636	15.0259	14.8643
18	/	/	Citrus mix	1	30.75	43.2977	27.3444	22.992	26.96	Undet.	32.98	22.5731	21.86	24.2443	35.52	42.8128	41.5596	25.7889	22.1643
				2	33.95	43.104	27.2107	23.1022	27.07	42.688	33.44	23.014	21.98	24.1696	35.22	42.4747	42.0188	25.4677	22.196
				3	31.25	42.2877	27.1959	22.9648	26.96	42.382	33.12	23.0096	21.72	24.3514	35.88	43.037	41.029	25.2265	22.1657
	Participant interpretation of the results					Samples in green are negative.				Samples in green and yellow are negative.						Samples in green and yellow are negative.	Samples in green are negative, non-typical amplification curves.
	Corrections made by organisator					Cut-off value set at 43.0.				Samples in yellow (9, 18) had amplification curves present, corrected to positive.						Samples in yellow (3, 9, 18) had amplification curves present, corrected to positive.

## Sheet: PC-Cq
Table S2B:	qPCR results for PC assay: Cq values are given for each replicate. Undet. - no amplification detected/negative. Samples coloured in purple and in green were considered as positive and negative, respectively, by the participant. Samples in yellow were determined as inconclusine by the participant. See detailed explanation below the table.
Sample No.	Fungi	Isolate	Host	Replicate	L-01	L-02	L-03	L-04	L-05	L-06	L-07	L-08-A	L-08-B	L-09	L-10	L-11	L-12	L-13	L-14
1	P. citricarpa	IVIA115	C. limon	1	20.49	21	26.3156	20.5903	20.05	21.907	20.51	18.346	18.73	20.1831	18.25	20.6993	20.0608	20.5662	21.3246
				2	21.27	21	26.6778	20.4239	20.03	21.486	20.43	18.4526	19.16	20.6558	17.4	20.877	20.0691	20.9252	21.148
				3	21.71	21	26.5844	20.6109	20	21.763	20.66	18.7076	18.06	20.7804	17.87	20.8723	20.2586	20.357	20.9759
2	P. citricarpa	IVIA115	C. sinensis	1	16.04	21	26.8435	21.1695	20.45	21.639	20.41	18.2066	18.3	20.6948	17.76	20.7711	20.1269	20.4901	21.0746
				2	16.01	21	26.8153	20.5484	19.96	21.448	20.46	17.9833	19.06	20.8838	17.64	20.8009	20.3302	20.6268	21.1402
				3	15.95	21	26.4104	20.3511	20.19	21.827	20.47	17.7863	19.15	20.7996	16.87	20.8729	20.1333	20.3579	21.1617
3	P. citricarpa	IVIA115	C. maxima	1	21.93	21	26.6138	20.5135	20.21	23.315	20.55	18.3268	19.47	20.8335	18.2	20.9641	20.2824	20.5712	21.3868
				2	20.38	21	26.8018	20.4906	20.45	22.515	20.59	18.3499	18.38	20.7736	17.97	20.929	20.5587	20.8039	21.3825
				3	21.34	21	26.8186	20.6151	20.02	22.597	20.66	18.284	19.08	20.7647	17.86	20.9342	20.1524	20.857	21.2395
4	P. citricarpa	IVIA115	C. limon	1	20.36	24	29.9516	24.101	23.76	24.968	23.78	23.6401	22.11	24.1968	21.49	24.3135	24.1595	24.6593	24.6182
				2	21	24	29.6596	24.0072	23.69	24.817	23.8	21.523	23.13	24.0318	21.21	24.3341	23.7143	24.206	24.6832
				3	20.55	24	30.1009	23.9784	23.64	24.973	23.91	21.9426	22.32	24.1596	21.25	24.1638	23.4159	24.0274	24.6534
5	P. citricarpa	IVIA115	C. sinensis	1	24.66	24	29.785	24.1035	23.46	26.076	24.5	22.1176	22.84	24.2908	20.83	24.7439	23.827	24.9683	24.5967
				2	24.49	24	29.5068	24.0737	23.42	24.647	24.05	21.8457	22.18	24.1992	21.51	24.4587	23.7285	25.0332	24.7029
				3	24.35	24	29.7955	24.2051	23.67	25.432	23.93	21.9477	20.95	24.1999	21.7	24.3591	23.885	24.9703	24.7318
6	P. citricarpa	IVIA115	C. maxima	1	22.45	24	29.9383	23.9916	23.6	24.964	23.79	22.2417	22.85	24.0901	21.24	24.4046	23.5793	24.6158	24.629
				2	22.18	24	30.0961	24.0693	23.47	25.076	23.93	21.6179	23.07	24.1633	21.89	24.3385	24.0353	24.3337	24.7239
				3	22.56	24	30.1773	24.0063	23.62	25.023	23.92	21.9552	23.04	24.1678	21.55	24.169	23.9883	24.4964	24.79
7	P. citricarpa	IIA-GC003NA	C. limon	1	16.16	21	26.3426	20.4605	20.03	21.428	20.58	18.4965	19.32	20.9314	17.66	20.7393	20.0462	20.5304	20.9684
				2	16.31	21	26.2835	20.4493	20.02	21.521	20.43	17.9985	19.14	20.8149	17.4	20.8681	20.4518	20.9132	21.1561
				3	16.26	21	26.5872	20.3738	20.07	21.676	20.47	18.5531	19.01	20.824	17.65	20.983	20.4012	20.8597	21.0232
8	P. citricarpa	IIA-GC003NA	C. sinensis	1	20.16	21	26.9685	20.3967	20.02	22.547	20.48	13.3378	19.61	20.6735	17.15	20.8859	20.0619	20.427	21.2113
				2	21.38	21	26.932	20.4174	20.11	22.883	20.49	17.983	18.72	20.677	18.11	20.959	20.128	20.1253	21.2264
				3	20.76	21	27.236	20.4259	20.14	23.47	20.55	17.0726	18.3	20.6345	17.9	20.7541	20.3005	20.2993	21.1586
9	P. citricarpa	IIA-GC003NA	C. maxima	1	16.76	21	27.1275	20.4232	20.2	23.077	22.19	19.2436	20.21	20.9512	17.03	21.0438	Undet.	20.8812	21.4253
				2	16.45	21	26.9944	20.8994	20.57	21.91	20.91	18.6409	17.62	20.8759	17.8	20.9459	20.245	20.7681	21.3985
				3	17.05	21	26.8106	20.5395	20.22	22.332	21.06	18.8548	19.2	20.8403	17.73	21.0498	19.8794	20.5001	21.3532
10	P. citricarpa	IIA-GC003NA	C. limon	1	19.46	24	29.8474	24.1227	23.64	25.635	23.87	21.7182	23.24	24.1993	21.47	24.1671	23.2939	24.6415	24.7771
				2	18.9	24	29.6053	23.8662	23.59	25.541	23.78	21.7892	22.18	24.165	22.05	24.2049	23.5711	24.8207	24.676
				3	19.81	24	29.9486	23.7279	23.49	25.14	23.84	22.0548	21.97	24.0789	21.88	24.3023	23.4847	24.7044	24.762
11	P. citricarpa	IIA-GC003NA	C. sinensis	1	18.94	24	29.7721	23.9584	23.6	24.779	23.69	22.1298	23.07	24.2549	20.91	24.475	23.6449	24.1419	24.659
				2	20.15	24	29.8559	23.9573	23.71	25.069	23.8	21.5057	23.39	24.1083	21.49	24.4425	23.7658	24.1384	24.8122
				3	18.63	24	29.7938	23.9419	23.64	24.923	23.87	22.3915	22.17	24.0685	21.38	24.3666	23.8868	24.2092	24.7464
12	P. citricarpa	IIA-GC003NA	C. maxima	1	21.38	24	30.0014	23.9764	23.5	24.884	24.28	22.0646	23.53	24.2413	20.92	24.2683	23.5749	24.795	24.6997
				2	21.08	24	29.8951	24.1617	23.64	25.001	23.83	22.3582	22.4	24.2899	21.57	24.3148	23.7037	24.6584	24.8049
				3	22	24	30.283	23.9567	23.63	25.081	24.03	22.068	23.42	24.3047	21.47	24.0896	23.7741	24.0792	24.7009
13	P. citricarpa	CBS 127455	/	1	24.98	27	31.9329	26.5403	26.11	27.433	26.15	24.6166	25.57	27.273	24.29	26.533	25.7574	26.4854	26.6421
				2	25.83	27	32.2459	26.3254	26.48	27.977	26.28	24.5213	25.45	26.8716	24.03	26.6928	26.1131	26.4768	26.7543
				3	25.66	27	32.2206	26.006	26.5	27.741	26.29	24.3225	24.54	26.9307	23.85	26.5519	25.9762	26.164	26.7816
14	P. citrisiana	IVIA120	C. maxima	1	29.01	38	42.3122	41.6961	32.7	Undet.	33.73	35.5747	38.51	35.6159	31.23	Undet.	Undet.	30.8814	38.6989
				2	29.22	38	42.1455	37.6603	32.69	37.922	34.33	36.9304	36.51	34.9804	31.51	Undet.	Undet.	31.1817	Undet.
				3	28.83	37	42.0421	41.2176	32.71	37.314	33.82	36.0487	39.11	35.9465	31.52	39.7195	Undet.	32.0087	40.9633
15	P. paracitricarpa	CBS141357	C. sinensis	1	16.93	22	27.2842	21.5944	20.96	22.751	21.02	19.3643	19.57	21.6687	18.48	21.7819	20.9547	21.0231	21.9169
				2	16.35	22	26.9988	21.7916	21.04	22.57	21.14	18.9507	21.05	21.6726	18.19	21.8768	21.1692	21.2065	22.0111
				3	16.95	22	27.1665	21.3946	21.14	22.514	21.18	19.5679	19.81	21.5955	18.93	21.8769	21.2589	21.0013	21.9946
16	P. capitalensis	CBS 120490	C. limon	1	35.6	Undet.	Undet.	Undet.	Undet.	39.036	21.43	Undet.	Undet.	Undet.	Undet.	Undet.	Undet.	Undet.	Undet.
				2	33.71	Undet.	Undet.	Undet.	34.21	Undet.	Undet.	Undet.	Undet.	Undet.	Undet.	Undet.	Undet.	Undet.	Undet.
				3	34.98	Undet.	Undet.	Undet.	Undet.	Undet.	Undet.	Undet.	Undet.	Undet.	Undet.	Undet.	Undet.	Undet.	Undet.
17	Plenodomus tracheiphilus + Colletotrichum sp.	ER2221 + ER2100	C. limon	1	34.45	Undet.	Undet.	Undet.	Undet.	38.407	Undet.	7.8523	Undet.	Undet.	Undet.	Undet.	Undet.	Undet.	Undet.
				2	32.93	Undet.	Undet.	Undet.	35.15	Undet.	Undet.	Undet.	Undet.	Undet.	Undet.	Undet.	Undet.	Undet.	Undet.
				3	33.65	Undet.	Undet.	Undet.	Undet.	38.637	Undet.	Undet.	Undet.	Undet.	Undet.	Undet.	Undet.	Undet.	Undet.
18	/	/	Citrus mix	1	34.02	Undet.	Undet.	Undet.	Undet.	Undet.	Undet.	Undet.	Undet.	Undet.	Undet.	Undet.	Undet.	Undet.	Undet.
				2	16.7	Undet.	Undet.	Undet.	Undet.	Undet.	Undet.	Undet.	Undet.	Undet.	Undet.	Undet.	Undet.	Undet.	Undet.
				3	34.68	Undet.	Undet.	Undet.	Undet.	Undet.	Undet.	Undet.	Undet.	Undet.	Undet.	Undet.	Undet.	Undet.	Undet.
	Participant interpretation of the results				The results are not valid. The values are just informative.				Samples 16 and 17 are inconclusive.										Sample 14 is inconclusive.
	Corrections made by organisator				Cut-off value set at Cq 32.

## Sheet: TEF1-Cq
Table S2C:	qPCR results for Pc-TEF1 assay: Cq values are given for each replicate. Undet. - no amplification detected/negative. Samples coloured in purple and in green were considered as positive and negative, respectively, by the participant. Samples in yellow were determined as positive by the participant and their status was corrected by the TPS organiser to negative. See detailed explanation below the t…
Sample No.	Fungi	Isolate	Host	Replicate	L-01	L-02	L-03	L-04	L-05	L-06	L-08-A	L-08-B	L-09	L-10	L-11	L-12	L-13	L-14
1	P. citricarpa	IVIA115	C. limon	1	24.29	28	36.6161	29.7406	26.7	35.705	Undet.	28.18	25.78	27.09	30.1645	29.3855	27.8655	28.3948
				2	24.22	29	36.6639	29.9081	26.65	35.616	41.2023	26.6	26.44	27.01	30.2993	29.1723	27.9395	28.3217
				3	23.98	29	36.7384	29.8284	27.78	36.321	32.5419	28.33	26.2	27.27	30.0945	29.2651	27.8426	28.5141
2	P. citricarpa	IVIA115	C. sinensis	1	22.64	26	36.2988	29.7987	26.57	34.989	31.1618	29	26.23	26.85	29.9444	29.1585	28.0101	28.1553
				2	22.07	25	36.7108	29.7414	26.7	34.743	31.3596	29	26.38	26.84	30.2598	29.5603	28.0584	28.3321
				3	22	25	36.0821	29.9679	26.64	34.676	32.3776	29	26.21	27.19	30.2389	29.5033	27.9883	28.0739
3	P. citricarpa	IVIA115	C. maxima	1	24.5	28	36.9507	30.2764	26.78	37.268	32.0944	31	26.31	27.46	31.7003	29.9592	28.1003	28.6916
				2	24.21	26	36.6934	30.7376	26.81	37.936	33.5149	31	26.42	27.34	31.8667	29.9714	28.1899	28.9247
				3	24.02	27	36.7124	30.048	26.42	36.135	31.448	31.73	25.94	27.54	31.9191	30.039	27.8904	29.2662
4	P. citricarpa	IVIA115	C. limon	1	26.92	26	40.0315	33.3854	31.61	39.695	Undet.	31.07	29.53	30.44	33.6903	32.7255	31.6861	32.096
				2	26.24	26	39.9878	33.2	29.96	39.162	33.2082	31	29.68	30.49	33.7063	32.3383	31.5153	30.864
				3	26.17	25	40.2535	33.6578	30.56	38.352	Undet.	32.1	29.48	30.18	33.9615	32.6228	31.5659	31.6204
5	P. citricarpa	IVIA115	C. sinensis	1	28.35	29	39.7294	32.6128	30.28	39.567	35.6419	31	29.64	30.85	33.9599	32.5262	31.6183	31.474
				2	28.44	29	39.8778	32.6403	30.15	38.541	35.8009	31.4	29.6	30.84	33.6457	32.4464	31.7476	31.4176
				3	29	29	40.0985	32.9764	30.09	38.497	34.0656	31	29.26	30.66	33.6319	32.7699	31.6992	31.763
6	P. citricarpa	IVIA115	C. maxima	1	26.58	28	40.4206	33.4933	30.28	39.898	36.3491	31	29.94	30.68	34.1218	33.0964	31.7126	31.664
				2	26.47	28	40.1724	33.992	30.19	38.94	34.8847	32.01	29.58	30.93	33.8485	32.8019	31.2417	31.9196
				3	26.77	28	40.0621	33.7858	30.18	39.01	35.8843	31	29.39	30.72	33.7943	32.7793	31.3818	31.733
7	P. citricarpa	IIA-GC003NA	C. limon	1	22.27	29	36.2955	29.5367	26.55	35.873	34.7836	29	25.98	26.88	30.2615	28.8943	27.7976	28.2242
				2	21.76	28	35.8636	29.6524	26.46	35.474	37.5091	30	26.26	27.26	29.9351	28.7714	27.851	28.5081
				3	21.69	28	36.3167	29.8281	32.22	36.176	37.9097	30	25.86	27.26	30.2319	28.8039	27.7822	28.311
8	P. citricarpa	IIA-GC003NA	C. sinensis	1	24.17	26	36.6846	29.7296	26.49	37.037	33.8264	29	26.2	27.24	30.4412	30.29	27.7384	28.456
				2	24.65	26	36.0356	29.4847	26.66	38.102	35.1617	28.5	25.74	27.12	30.1257	30.4063	27.7963	28.884
				3	24.85	26	36.3958	29.6881	26.51	37.86	39.8184	27.75	25.74	27.05	30.6156	30.2351	27.8219	28.2996
9	P. citricarpa	IIA-GC003NA	C. maxima	1	21.95	32	36.8788	30.0113	26.36	36.435	Undet.	29	26.16	26.96	30.8273	30.067	27.8342	29.0975
				2	22.06	26	36.6289	30.4917	26.59	36.478	31.6647	Undet.	25.83	27.46	31.0919	29.2967	27.8362	29.3234
				3	22.36	27	36.2828	30.408	26.27	34.85	32.422	29.25	25.83	26.57	31.0688	29.8962	27.829	28.8309
10	P. citricarpa	IIA-GC003NA	C. limon	1	25.98	28	39.6414	33.0088	29.88	38.612	Undet.	30	29.4	30.64	33.7929	32.3684	31.2308	31.1806
				2	25.31	28	40.1296	32.748	30.21	38.594	34.614	30	29.51	30.55	33.7398	32.1419	31.3799	31.3121
				3	25.04	28	39.6019	32.3301	Undet.	38.007	Undet.	30	29.32	30.15	34.0155	32.4086	31.319	31.2454
11	P. citricarpa	IIA-GC003NA	C. sinensis	1	25.44	29	39.9449	32.857	31.06	39.304	35.3754	30	29.44	30.84	33.026	32.6448	31.3019	31.7574
				2	25.62	29	39.2167	33.2545	30.96	40.37	40.6648	28.8	29.45	31.5	33.1106	32.8037	31.5766	31.51
				3	26.13	29	39.6053	33.6103	29.3	38.158	35.4797	30.67	28.92	30.92	33.2926	32.833	31.1696	31.3758
12	P. citricarpa	IIA-GC003NA	C. maxima	1	25.95	Undet.	40.0113	32.4304	29.89	Undet.	34.1174	33.24	29.27	30.94	33.1139	32.9522	31.6543	31.8115
				2	26.06	Undet.	39.8566	32.4774	30.11	38.781	33.8799	31.29	29.44	30.68	33.0476	32.7989	31.2476	31.4773
				3	26.79	Undet.	39.8301	33.0903	29.8	38.722	35.2495	30.4	29.26	30.42	33.0533	32.4418	31.4047	31.1384
13	P. citricarpa	CBS 127455	/	1	28.99	29	42.0695	34.3369	32.22	40.923	37.4751	34.4	31.86	33.41	36.2162	34.1875	33.2021	32.8143
				2	29.67	29	41.4033	34.785	32.32	41.035	38.4437	34.44	31.18	33.24	35.4814	34.484	32.9212	33.0968
				3	30.03	28	41.3351	35.1871	32.76	40.732	Undet.	33.73	31.41	32.55	35.6436	34.1454	33.4568	32.8635
14	P. citrisiana	IVIA120	C. maxima	1	Undet.	30	Undet.	Undet.	Undet.	Undet.	Undet.	Undet.	Undet.	Undet.	Undet.	Undet.	Undet.	Undet.
				2	Undet.	31	Undet.	Undet.	Undet.	Undet.	Undet.	Undet.	Undet.	Undet.	Undet.	Undet.	Undet.	Undet.
				3	Undet.	31	Undet.	Undet.	Undet.	Undet.	Undet.	Undet.	Undet.	Undet.	Undet.	Undet.	Undet.	Undet.
15	P. paracitricarpa	CBS141357	C. sinensis	1	Undet.	Undet.	Undet.	Undet.	Undet.	Undet.	Undet.	Undet.	Undet.	Undet.	Undet.	Undet.	Undet.	Undet.
				2	Undet.	Undet.	Undet.	Undet.	Undet.	Undet.	Undet.	Undet.	Undet.	Undet.	Undet.	Undet.	Undet.	Undet.
				3	Undet.	Undet.	Undet.	Undet.	Undet.	Undet.	Undet.	Undet.	Undet.	Undet.	Undet.	Undet.	Undet.	Undet.
16	P. capitalensis	CBS 120490	C. limon	1	Undet.	Undet.	Undet.	Undet.	Undet.	Undet.	Undet.	Undet.	Undet.	Undet.	Undet.	Undet.	Undet.	Undet.
				2	Undet.	Undet.	Undet.	Undet.	Undet.	Undet.	Undet.	Undet.	Undet.	Undet.	Undet.	Undet.	Undet.	Undet.
				3	Undet.	Undet.	Undet.	Undet.	Undet.	Undet.	Undet.	Undet.	Undet.	Undet.	Undet.	Undet.	Undet.	Undet.
17	Plenodomus tracheiphilus + Colletotrichum sp.	ER2221 + ER2100	C. limon	1	31.26	Undet.	Undet.	Undet.	Undet.	Undet.	Undet.	Undet.	Undet.	Undet.	Undet.	Undet.	Undet.	Undet.
				2	29.12	Undet.	Undet.	Undet.	Undet.	Undet.	Undet.	Undet.	Undet.	Undet.	Undet.	Undet.	Undet.	Undet.
				3	Undet.	Undet.	Undet.	Undet.	Undet.	Undet.	Undet.	Undet.	Undet.	Undet.	Undet.	Undet.	Undet.	Undet.
18	/	/	Citrus mix	1	Undet.	Undet.	Undet.	Undet.	Undet.	Undet.	Undet.	Undet.	Undet.	Undet.	Undet.	Undet.	Undet.	Undet.
				2	Undet.	Undet.	Undet.	Undet.	Undet.	Undet.	Undet.	Undet.	Undet.	Undet.	Undet.	Undet.	Undet.	Undet.
				3	Undet.	Undet.	Undet.	Undet.	Undet.	Undet.	Undet.	Undet.	Undet.	Undet.	Undet.	Undet.	Undet.	Undet.
	Participant interpretation of the results				Sample 17 negative - no sigmoid curve.						Samples in yellow (4, 10) interpreted as positive (conclusion based on results from two analyses).
	Corrections made by organisator										Samples in yellow corrected to negative (2 out of 3 negative replicates). Data acquired from "no ROX" settings of the analysis.
