# Supplementary material for: Test Performance Study on qPCR Assays for Detection of Phyllosticta citricarpa
Source: Pathogens. 2025 Apr 24;14(5):413. doi: 10.3390/pathogens14050413 (PMC12114453; doi:10.3390/pathogens14050413)
Supplement: Supplementary file 1 [file pathogens-14-00413-s001.zip › Supplemental Table 1_cycler&reactionmix.xlsx]

## Sheet: Sheet1
Supplemental table 1:	Instruments and reaction mixes used in TPS study.
	L1	L2	L3	L4	L5	L6	L7	L8	L8	L9	L10	L11	L12	L13	L14
Cycler Manufacturer	Qiagen	Bio Rad	Bio Rad	Applied Biosystems	Roche	Applied Biosystems	Roche	Applied Biosystems	Bio Rad	Applied Biosystems; Bio Rad (Pc-TEF1)	Qiagen	Applied Biosystems	Applied Biosystems	Applied Biosystems	Applied Biosystems
Cycler Type	Rotor-Gene 6000	CFX96 Touch Real-Time System	CFX96 Touch Real-Time System	ViiA 7 Real-Time PCR System	LightCycler 480	QuantStudio 5 Real-Time PCR System	LightCycler 480	StepOne Real-Time PCR System	CFX96 Touch Real-Time System	StepOne Real-Time PCR System; CFX Opus Real-Time PCR Systems	Rotor-Gene Q	QuantStudio 5 Real-Time PCR System	7500 Fast Real-Time PCR System	QuantStudio 3 (FQ), 7500 Fast (PC), QuantStudio 5 (Pc-TEF1)	QuantStudio 7 Flex Real-Time PCR System
FQ Mix Manufacturer	Eurogenetec	Applied Biosystems	Meridian Bioscience	Quantabio	Applied Biosystems	Applied Biosystems	Roche	Bio Rad	Bio Rad	Quantabio	Solis Biodyne	Applied Biosystems	Applied Biosystems	Solis Biodyne	Quantabio
FQ Amplification kit	qPCR MasterMix No ROX	TaqMAn Universal PCR Master Mix	SensiMix II Probe Kit	PerfeCTa qPCR ToughMix	TaqMan Fast Universal PCR Master Mix	TaqMan Universal Master Mix II	LightCycler 480 Probes Master	SsoAdvanced Universal Probes Supermix	SsoAdvanced Universal Probes Supermix	PerfeCTa qPCR ToughMix	HOT FIREPol Probe qPCR Mix Plus (no ROX)	TaqMan Universal PCR Master Mix	TaqMan Universal Master Mix II, with UNG	HOT FIREPol Probe qPCR Mix Plus	PerfeCTa qPCR ToughMix
PC Mix Manufacturer	as for FQ	as for FQ	as for FQ	Applied Biosystems	as for FQ	as for FQ	as for FQ	Applied Biosystems	Applied Biosystems	Applied Biosystems	as for FQ	as for FQ	as for FQ	as for FQ	Applied Biosystems
PC Amplification kit	as for FQ	as for FQ	as for FQ	TaqMan Universal Master Mix II, no UNG	as for FQ	as for FQ	as for FQ	TaqMan Universal PCR Master Mix	TaqMan Universal PCR Master Mix	TaqMan Universal PCR Master Mix	as for FQ	as for FQ	as for FQ	as for FQ	TaqMan Universal PCR Master Mix
TEF Mix Manufacturer	as for FQ	as for FQ	as for FQ	as for PC	as for FQ	as for FQ	as for FQ	as for PC	as for PC	as for PC	as for FQ	as for FQ	as for FQ	as for FQ	as for PC
TEF Amplification kit	as for FQ	as for FQ	as for FQ	as for PC	as for FQ	as for FQ	as for FQ	as for PC	as for PC	as for PC	as for FQ	as for FQ	as for FQ	as for FQ	as for PC
